# Supplementary material for: A functionally defined high-density NRF2 interactome reveals new conditional regulators of ARE transactivation
Source: Redox Biol. 2020 Aug 20;37:101686. doi: 10.1016/j.redox.2020.101686 (PMC7490560; doi:10.1016/j.redox.2020.101686)
Supplement: Supplementary Table S1 — Predicted binary NRF2 interaction partners. Related to Fig. 1. Supplementary Table S2 Plasmid constructs. Related to Materials and Methods. Supplementary Table S3 Disease-association terms for NRF2 interaction partners. Related to Fig. 5. Novel partners are highlighted in bold. [file mmc2.xlsx]

## Sheet: Table S1
Binary Partner	Gene ID	Prediction Source	Y2H Positive
GATA1	2623	C. elegans interolog, CCSB	Yes
LEF1	51176	C. elegans interolog, CCSB	Yes
SMAD1	4086	C. elegans interolog, Wormbase	Yes
ZNF396	252884	C. elegans interolog, Wormbase	Yes
BRPF1	7862	Domain-domain prediction, PRINCESS	Yes
BRPF3	27154	Domain-domain prediction, PRINCESS	Yes
CEBPG	1054	Domain-domain prediction, PRINCESS	Yes
CREBL2	1389	Domain-domain prediction, PRINCESS	Yes
CREBZF	58487	Domain-domain prediction, PRINCESS	Yes
DDIT3	1649	Domain-domain prediction, PRINCESS	Yes
ELF1	1997	Domain-domain prediction, PRINCESS	Yes
ELF3	1999	Domain-domain prediction, PRINCESS	Yes
ELF4	2000	Domain-domain prediction, PRINCESS	Yes
ELF5	2001	Domain-domain prediction, PRINCESS	Yes
ELK1	2002	Domain-domain prediction, PRINCESS	Yes
ETS2	2114	Domain-domain prediction, PRINCESS	Yes
ETV1	2115	Domain-domain prediction, PRINCESS	Yes
ETV4	2118	Domain-domain prediction, PRINCESS	Yes
ETV6	2120	Domain-domain prediction, PRINCESS	Yes
FOSB	2354	Domain-domain prediction, PRINCESS	Yes
FOSL2	2355	Domain-domain prediction, PRINCESS	Yes
IRF1	3659	Domain-domain prediction, PRINCESS	Yes
IRF2	3660	Domain-domain prediction, PRINCESS	Yes
NFAT5	10725	Domain-domain prediction, PRINCESS	Yes
REL	5966	Domain-domain prediction, PRINCESS	Yes
RELA	5970	Domain-domain prediction, PRINCESS	Yes
SP140	11262	Domain-domain prediction, PRINCESS	Yes
SPIC	121599	Domain-domain prediction, PRINCESS	Yes
TADA2A	6871	Domain-domain prediction, PRINCESS	Yes
TBP	6908	Domain-domain prediction, PRINCESS	Yes
TEF	7008	Domain-domain prediction, PRINCESS	Yes
ZBTB24	9841	Domain-domain prediction, PRINCESS	Yes
ATF3	467	Domain-domain prediction, PRINCESS; mouse interolog	Yes
ATM	472	Domain-motif prediction, dbPTM HMM	Yes
CASP7	840	Domain-motif prediction, ELM	Yes
STAT3	6774	Domain-motif prediction, ELM	Yes
C4orf22	255119	Drosophila interolog, BioGRID	Yes
EIF3J	8669	Drosophila interolog, BioGRID	Yes
KPNA2	3838	Drosophila interolog, BioGRID	Yes
KPNA4	3840	Drosophila interolog, BioGRID	Yes
ARFIP2	23647	Drosophila interolog, Flybase	Yes
ARPC2	10109	Drosophila interolog, Flybase	Yes
HNRNPR	10236	Drosophila interolog, Flybase	Yes
GRB2	2885	InnateDB	Yes
MAP2K6	5608	Manual curation, ELM	Yes
CERS2	29956	Mouse interolog, BioGRID	Yes
FN1	2335	C. elegans interolog, CCSB	Untested
GATA4	2626	C. elegans interolog, CCSB	Untested
TCF7L1	83439	C. elegans interolog, Wormbase	Untested
ASH1L	55870	Domain-domain prediction, PRINCESS	Untested
BACH2	60468	Domain-domain prediction, PRINCESS	Untested
BATF2	116071	Domain-domain prediction, PRINCESS	Untested
BATF3	55509	Domain-domain prediction, PRINCESS	Untested
BAZ1A	11177	Domain-domain prediction, PRINCESS	Untested
BAZ1B	9031	Domain-domain prediction, PRINCESS	Untested
BAZ2A	11176	Domain-domain prediction, PRINCESS	Untested
BPTF	2186	Domain-domain prediction, PRINCESS	Untested
BRD1	23774	Domain-domain prediction, PRINCESS	Untested
CEBPA	1050	Domain-domain prediction, PRINCESS	Untested
CEBPB	1051	Domain-domain prediction, PRINCESS	Untested
CEBPD	1052	Domain-domain prediction, PRINCESS	Untested
CEBPE	1053	Domain-domain prediction, PRINCESS	Untested
CREB3L3	84699	Domain-domain prediction, PRINCESS	Untested
CREB3L4	148327	Domain-domain prediction, PRINCESS	Untested
DBP	1628	Domain-domain prediction, PRINCESS	Untested
EBF2	64641	Domain-domain prediction, PRINCESS	Untested
EBF3	253738	Domain-domain prediction, PRINCESS	Untested
ETV3L	440695	Domain-domain prediction, PRINCESS	Untested
HLF	3131	Domain-domain prediction, PRINCESS	Untested
KAT2A	2648	Domain-domain prediction, PRINCESS	Untested
KAT2B	8850	Domain-domain prediction, PRINCESS	Untested
MYB	4602	Domain-domain prediction, PRINCESS	Untested
MYSM1	114803	Domain-domain prediction, PRINCESS	Untested
NFATC2	4773	Domain-domain prediction, PRINCESS	Untested
NFATC4	4776	Domain-domain prediction, PRINCESS	Untested
SNAPC4	6621	Domain-domain prediction, PRINCESS	Untested
SPDEF	25803	Domain-domain prediction, PRINCESS	Untested
TAF1	6872	Domain-domain prediction, PRINCESS	Untested
TAF1L	138474	Domain-domain prediction, PRINCESS	Untested
TRIM66	9866	Domain-domain prediction, PRINCESS	Untested
ZMYND8	23613	Domain-domain prediction, PRINCESS	Untested
NFE2L3	9603	Domain-domain prediction, PRINCESS; currently known	Untested
TRIM33	51592	Domain-domain prediction, PRINCESS; mouse interolog BioGRID	Untested
CDK1	983	Domain-motif prediction, dbPTM HMM	Untested
MED25	81857	Domain-motif prediction, ELM	Untested
SMG1	23049	Domain-motif prediction, ELM	Untested
ANKFY1	51479	Drosophila interolog, BioGRID	Untested
GSTT2B	653689	Drosophila interolog, BioGRID	Untested
KRTAP5-5	439915	Drosophila interolog, BioGRID	Untested
COL16A1	1307	Drosophila interolog, Flybase	Untested
COL4A5	1287	Drosophila interolog, Flybase	Untested
LRRFIP2	9209	Drosophila interolog, Flybase	Untested
PIK3CG	5294	Manual curation, ELM	Untested
ESRRB	2103	Manual curation, monkey interolog	Untested
CLTC	1213	Mouse interolog, BioGRID	Untested
RAD50	10111	Mouse interolog, BioGRID	Untested
SMC4	10051	Mouse interolog, BioGRID	Untested
ARRB1	408	Mouse interolog, IntAct	Untested
BAZ2B	29994	ReactomeFI EKB	Untested
CSDE1	7812	ReactomeFI EKB	Untested
RBBP7	5931	C. elegans interolog, CCSB	No
ALKBH4	54784	C. elegans interolog, Wormbase	No
RBBP4	5928	C. elegans interolog, Wormbase	No
TCF7	6932	C. elegans interolog, Wormbase	No
TCF7L2	6934	C. elegans interolog, Wormbase	No
ATF1	466	Domain-domain prediction, PRINCESS	No
ATF5	22809	Domain-domain prediction, PRINCESS	No
ATF6	22926	Domain-domain prediction, PRINCESS	No
ATF6B	1388	Domain-domain prediction, PRINCESS	No
ATF7	11016	Domain-domain prediction, PRINCESS	No
BATF	10538	Domain-domain prediction, PRINCESS	No
BRD8	10902	Domain-domain prediction, PRINCESS	No
CDC5L	988	Domain-domain prediction, PRINCESS	No
CREB3	10488	Domain-domain prediction, PRINCESS	No
CREB3L1	90993	Domain-domain prediction, PRINCESS	No
CREB3L2	64764	Domain-domain prediction, PRINCESS	No
CREB5	9586	Domain-domain prediction, PRINCESS	No
CREM	1390	Domain-domain prediction, PRINCESS	No
DMTF1	9988	Domain-domain prediction, PRINCESS	No
EBF1	1879	Domain-domain prediction, PRINCESS	No
EGR1	1958	Domain-domain prediction, PRINCESS	No
EHF	26298	Domain-domain prediction, PRINCESS	No
ELF2	1998	Domain-domain prediction, PRINCESS	No
ELK3	2004	Domain-domain prediction, PRINCESS	No
ELK4	2005	Domain-domain prediction, PRINCESS	No
ERF	2077	Domain-domain prediction, PRINCESS	No
ERG	2078	Domain-domain prediction, PRINCESS	No
ETS1	2113	Domain-domain prediction, PRINCESS	No
ETV3	2117	Domain-domain prediction, PRINCESS	No
ETV7	51513	Domain-domain prediction, PRINCESS	No
FEV	54738	Domain-domain prediction, PRINCESS	No
FLI1	2313	Domain-domain prediction, PRINCESS	No
FOSL1	8061	Domain-domain prediction, PRINCESS	No
GABPA	2551	Domain-domain prediction, PRINCESS	No
IRF9	10379	Domain-domain prediction, PRINCESS	No
MYBL2	4605	Domain-domain prediction, PRINCESS	No
NFATC1	4772	Domain-domain prediction, PRINCESS	No
NFATC3	4775	Domain-domain prediction, PRINCESS	No
NFIL3	4783	Domain-domain prediction, PRINCESS	No
PATZ1	23598	Domain-domain prediction, PRINCESS	No
RBPJ	3516	Domain-domain prediction, PRINCESS	No
RELB	5971	Domain-domain prediction, PRINCESS	No
SMARCC1	6599	Domain-domain prediction, PRINCESS	No
SP1	6667	Domain-domain prediction, PRINCESS	No
SPI1	6688	Domain-domain prediction, PRINCESS	No
SPIB	6689	Domain-domain prediction, PRINCESS	No
XBP1	7494	Domain-domain prediction, PRINCESS	No
SMARCC2	6601	Domain-domain prediction, PRINCESS; mouse interolog BioGRID	No
FOS	2353	Domain-domain prediction, PRINCESS; mouse interolog BioGRID; ReactomeFI EKB	No
CREB1	1385	Domain-domain prediction, PRINCESS; ReactomeFI EKB	No
NFE2L1	4779	Domain-domain prediction, PRINCESS; ReactomeFI EKB	No
CHUK	1147	Domain-motif prediction, dbPTM HMM	No
CSNK1A1	1452	Domain-motif prediction, dbPTM HMM	No
EGFR	1956	Domain-motif prediction, dbPTM HMM	No
PRKACA	5566	Domain-motif prediction, dbPTM HMM	No
FBXW7	55294	Domain-motif prediction, ELM	No
MBTPS1	8720	Domain-motif prediction, ELM	No
PLK1	5347	Domain-motif prediction, ELM	No
SKP2	6502	Domain-motif prediction, ELM	No
STAT5A	6776	Domain-motif prediction, ELM	No
STK38	11329	Domain-motif prediction, ELM	No
TFAP2A	7020	Domain-motif prediction, ELM	No
BRCA1	672	Domain-motif prediction, ELM; currently known	No
BAK1	578	Drosophila interolog, BioGRID	No
C4BPB	725	Drosophila interolog, BioGRID	No
DDX41	51428	Drosophila interolog, BioGRID	No
GSTT2	2953	Drosophila interolog, BioGRID	No
HAUS6	54801	Drosophila interolog, BioGRID	No
HCFC1R1	54985	Drosophila interolog, BioGRID	No
HEY2	23493	Drosophila interolog, BioGRID	No
MITD1	129531	Drosophila interolog, BioGRID	No
RAPGEF4	11069	Drosophila interolog, BioGRID	No
SNRPB	6628	Drosophila interolog, BioGRID	No
SRPK3	26576	Drosophila interolog, BioGRID	No
APEX1	328	Drosophila interolog, BioGRID; currently known	No
ARPC1A	10552	Drosophila interolog, Flybase	No
ARPC3	10094	Drosophila interolog, Flybase	No
CAPZB	832	Drosophila interolog, Flybase	No
EFHD1	80303	Drosophila interolog, Flybase	No
LRRFIP1	9208	Drosophila interolog, Flybase	No
SUMF1	285362	Drosophila interolog, Flybase	No
MAPK3	5595	Manual curation, ELM	No
NRF1	4899	Mouse interolog, BioGRID	No
EIF4EBP1	1978	Mouse interolog, InnateDB	No
FXYD2	486	ReactomeFI EKB	No
PRKCB	5579	ReactomeFI EKB	No
PRNP	5621	ReactomeFI EKB	No

## Sheet: Table S2
Plasmid	Source	Identifier
pACTBE-B-DDIT3	This paper	N/A
pACTBE-B-ETV4	This paper	N/A
pACTBE-B-ZBTB24	This paper	N/A
pACTBE-B-ELF4	This paper	N/A
pACTBE-B-HNRNPR	This paper	N/A
pACTBE-B-ETS2	This paper	N/A
pACTBE-B-ELF5	This paper	N/A
pACTBE-B-TADA2A	This paper	N/A
pACTBE-B-MAP2K6	This paper	N/A
pACTBE-B-C4orf22	This paper	N/A
pACTBE-B-ELF1	This paper	N/A
pACTBE-B-IRF1	This paper	N/A
pACTBE-B-ARFIP2	This paper	N/A
pACTBE-B-APEX1	This paper	N/A
pACTBE-B-IRF2	This paper	N/A
pACTBE-B-SPIC	This paper	N/A
pACTBE-B-CASP7	This paper	N/A
pACTBE-B-KEAP1	This paper	N/A
pACTBE-B-NRF2 TV1	This paper	N/A
pBACT-NRF2 TV1	This paper	N/A
pACTBE-B-FOSL2	This paper	N/A
pACTBE-B-NRF2 TV2	This paper	N/A
pACTBE-B-NRF2 NEH1	This paper	N/A
pACTBE-B-NRF2 NEH1+3	This paper	N/A
pBACT-NRF2 TV2	This paper	N/A
pACTBE-B-NRF2 NT	This paper	N/A
pACTBE-B-NRF2 NEH5	This paper	N/A
pACTBE-B-NRF2 NEH6	This paper	N/A
pACTBE-B-NRF2 NEH3	This paper	N/A
pACTBE-B-NRF2 NEH2	This paper	N/A
pACTBE-B-NRF2 NEH4	This paper	N/A
pACTBE-B-NRF2 CT	This paper	N/A
pACTBE-B-NRF2 NEH4+5	This paper	N/A
pACTBE-B-ARPC2	This paper	N/A
pACTBE-B-CREBL2	This paper	N/A
pACTBE-B-RELA	This paper	N/A
pACTBE-B-ATM	This paper	N/A
pACTBE-B-ZNF396	This paper	N/A
pACTBE-B-FOSB	This paper	N/A
pACTBE-B-GATA1	This paper	N/A
pACTBE-B-ELK1	This paper	N/A
pACTBE-B-GRB2	This paper	N/A
pACTBE-B-SMAD1	This paper	N/A
pACTBE-B-KPNA4	This paper	N/A
pACTBE-B-EIF3J	This paper	N/A
pACTBE-B-ATF3	This paper	N/A
pACTBE-B-TBP	This paper	N/A
pACTBE-B-CEBPG	This paper	N/A
pACTBE-B-LEF1	This paper	N/A
pACTBE-B-SP140	This paper	N/A
pACTBE-B-CERS2	This paper	N/A
pACTBE-B-REL	This paper	N/A
pACTBE-B-KPNA2	This paper	N/A
pACTBE-B-STAT3	This paper	N/A
pGBAE-B-APEX1	This paper	N/A
pGBAE-B-ARPC2	This paper	N/A
pGBAE-B-ATF3	This paper	N/A
pGBAE-B-ATM	This paper	N/A
pGBAE-B-CEBPG	This paper	N/A
pGBAE-B-DDIT3	This paper	N/A
pGBAE-B-EIF3J	This paper	N/A
pGBAE-B-ELF3	This paper	N/A
pGBAE-B-ELF4	This paper	N/A
pGBAE-B-ELF5	This paper	N/A
pGBAE-B-ELK1	This paper	N/A
pGBAE-B-ETS2	This paper	N/A
pGBAE-B-ETV4	This paper	N/A
pGBAE-B-FOSB	This paper	N/A
pGBAE-B-FOSL2	This paper	N/A
pGBAE-B-GRB2	This paper	N/A
pGBAE-B-HNRNPR	This paper	N/A
pGBAE-B-IRF2	This paper	N/A
pGBAE-B-KPNA2	This paper	N/A
pGBAE-B-LEF1	This paper	N/A
pGBAE-B-MAP2K6	This paper	N/A
pGBAE-B-NRF2 CT	This paper	N/A
pGBAE-B-NRF2 CT S408A	This paper	N/A
pGBAE-B-NRF2 CT T559D	This paper	N/A
pGBAE-B-NRF2 CT Y576E	This paper	N/A
pGBAE-B-NRF2 CT Y576F	This paper	N/A
pGBAE-B-NRF2 NEH1	This paper	N/A
pGBAE-B-NRF2 NEH1+3	This paper	N/A
pGBAE-B-NRF2 NEH2	This paper	N/A
pGBAE-B-NRF2 NEH2 S40D	This paper	N/A
pGBAE-B-NRF2 NEH3	This paper	N/A
pGBAE-B-NRF2 NEH6	This paper	N/A
pGBAE-B-SMAD1	This paper	N/A
pGBAE-B-SP140	This paper	N/A
pGBAE-B-SPIC	This paper	N/A
pGBAE-B-STAT3	This paper	N/A
pGBAE-B-TADA2A	This paper	N/A
pGBAE-B-TBP	This paper	N/A
pGBAE-B-TEF	This paper	N/A
pGBAE-B-ZBTB24	This paper	N/A
pGBAE-B-ZNF396	This paper	N/A
pCMV-EGFP-NRF2	This paper	N/A
pCMV-mCherry-ARFIP2	This paper	N/A
pCMV-mCherry-CEBPG	This paper	N/A
pCMV-mCherry-CREBZF	This paper	N/A
pCMV-mCherry-DDIT3	This paper	N/A
pCMV-mCherry-ETS2	This paper	N/A
pCMV-mCherry-FOSL2	This paper	N/A
pCMV-mCherry-GRB2	This paper	N/A
pCMV-mCherry-LEF1	This paper	N/A
pCMV-mCherry-REL	This paper	N/A
pCMV-mCherry-TADA2A	This paper	N/A
pCMV-mCherry-ATF3	This paper	N/A
pCMV-mCherry-STAT3	This paper	N/A
pCMV-mCherry-TBP	This paper	N/A
pCMV-mCherry-ETV6	This paper	N/A
pCMV-mCherry-C4orf22	This paper	N/A
pCMV-mCherry-CASP7	This paper	N/A
pCMV-mCherry-CERS2	This paper	N/A
pCMV-mCherry-CREBL2	This paper	N/A
pCMV-mCherry-EIF3J	This paper	N/A
pCMV-mCherry-ETV4	This paper	N/A
pCMV-mCherry-IRF1	This paper	N/A
pCMV-mCherry-MAP2K6	This paper	N/A
pCMV-mCherry-RELA	This paper	N/A
pCMV-mCherry-ARPC2	This paper	N/A
pCMV-mCherry-GATA1	This paper	N/A
pCMV-mCherry-FOSB	This paper	N/A
pCMV-mCherry-TEF	This paper	N/A
pCMV-mCherry-BRPF3	This paper	N/A
pCMV-mCherry-ELF1	This paper	N/A
pCMV-mCherry-ELF3	This paper	N/A
pCMV-mCherry-ELF5	This paper	N/A
pCMV-mCherry-HNRNPR	This paper	N/A
pCMV-mCherry-NFAT5	This paper	N/A
pCMV-mCherry-SPIC	This paper	N/A
pCMV-mCherry-BRPF1	This paper	N/A
pCMV-mCherry-IRF2	This paper	N/A
pCMV-mCherry-KPNA2	This paper	N/A
pCMV-mCherry-KPNA4	This paper	N/A
pCMV-mCherry-SMAD1	This paper	N/A
pCMV-mCherry-ZBTB24	This paper	N/A
pCMV-mCherry-ELK1	This paper	N/A
pCMV-mCherry-ETV1	This paper	N/A
pCMV-mCherry-SP140	This paper	N/A
pPA-RL-NRF2	This paper	N/A
pPA-RL-mCherry	This paper	N/A
pPA-RL-FL	(Trepte et al., 2015); Addgene	Addgene#78863
pFL-V5-ATF3	This paper	N/A
pFL-V5-RELA	This paper	N/A
pFL-V5-DDIT3	This paper	N/A
pFL-V5-MAFG	This paper	N/A
pFL-V5-TEF	This paper	N/A
pFL-V5-CREBL2	This paper	N/A
pFL-V5-CREBZF	This paper	N/A
pFL-V5-COPS7A	This paper	N/A
pFL-V5-ARPC2	This paper	N/A
pFL-V5-EIF3J	This paper	N/A
pFL-V5-MAP2K6	This paper	N/A
pFL-V5-KPNA4	This paper	N/A
pFL-V5-PMF1	This paper	N/A
pFL-V5-FBXW11	This paper	N/A
pFL-V5-MAFK	This paper	N/A
pFL-V5-ELF3	This paper	N/A
pFL-V5-APEX1	This paper	N/A
pFL-V5-CEBPG	This paper	N/A
pFL-V5-MAFF	This paper	N/A
pFL-V5-ETV1	This paper	N/A
pFL-V5-ETV6	This paper	N/A
pFL-V5-STAT3	This paper	N/A
pFL-V5-REL	This paper	N/A
pFL-V5-TBP	This paper	N/A
pFL-V5-ATF4	This paper	N/A
pFL-V5-ELK1	This paper	N/A
pFL-V5-NFAT5	This paper	N/A
pFL-V5-BRPF3	This paper	N/A
pFL-V5-ETV4	This paper	N/A
pFL-V5-SP140	This paper	N/A
pFL-V5-KPNA2	This paper	N/A
pFL-V5-KEAP1	This paper	N/A
pFL-V5-FOSB	This paper	N/A
pFL-V5-FOSL2	This paper	N/A
pFL-V5-JUN	This paper	N/A
pFL-V5-BTRC	This paper	N/A
pFL-V5-mCherry	This paper	N/A
LentiCRISPRv2-NRF2 G11 (guide sequence: TTACAACTAGATGAAGAGAC)	This paper	N/A
LentiCRISPRv2-KEAP1 G7 (guide sequence: GCCAGATCCCAGGCCTAGCG)	This paper	N/A
8XARE-FL	(Kratschmar et al., 2012)	N/A
pRL-SV40	Promega	Cat#E2231

## Sheet: Table S3
Binary Partner	Gene ID	ULMS CUI	Disease Name	Gene-Disease Association (GDA) Score
ATF3	467	C0007131	Non-Small Cell Lung Carcinoma	0.200275
ATF3	467	C0033578	Prostatic Neoplasms	0.203008
ATF3	467	C0023903	Liver neoplasms	0.200275
ATF3	467	C0011860	Diabetes Mellitus, Non-Insulin-Dependent	0.200549
ATF3	467	C0021400	Influenza	0.200275
ATF3	467	C0848558	Hypospadias	0.20947
ATM	472	C0036341	Schizophrenia	0.205964
ATM	472	C0007137	Squamous cell carcinoma	0.207938
ATM	472	C0025202	melanoma	0.203846
ATM	472	C0005695	Bladder Neoplasm	0.201648
ATM	472	C0032460	Polycystic Ovary Syndrome	0.200824
ATM	472	C0033578	Prostatic Neoplasms	0.208422
ATM	472	C2239176	Liver carcinoma	0.201374
ATM	472	C0038356	Stomach Neoplasms	0.200549
ATM	472	C0030297	Pancreatic Neoplasm	0.207496
ATM	472	C0027051	Myocardial Infarction	0.201923
ATM	472	C1458155	Mammary Neoplasms	0.286713
ATM	472	C0011849	Diabetes Mellitus	0.201648
ATM	472	C0024305	Lymphoma, Non-Hodgkin	0.405964
ATM	472	C0019829	Hodgkin Disease	0.209745
ATM	472	C0079731	B-Cell Lymphomas	0.204656
ATM	472	C0023434	Chronic Lymphocytic Leukemia	0.437398
ATM	472	C0023418	leukemia	0.217357
ATM	472	C0376545	Hematologic Neoplasms	0.200824
ATM	472	C0024312	Lymphopenia	0.200549
ATM	472	C0079774	Peripheral T-Cell Lymphoma	0.200824
ATM	472	C0004135	Ataxia Telangiectasia	0.8291
ATM	472	C0334634	Malignant lymphoma, lymphocytic, intermediate differentiation, diffuse	0.207143
DDIT3	1649	C0028754	Obesity	0.200549
DDIT3	1649	C1458155	Mammary Neoplasms	0.200275
DDIT3	1649	C0011854	Diabetes Mellitus, Insulin-Dependent	0.200275
DDIT3	1649	C0206634	Liposarcoma, Myxoid	0.615934
DDIT3	1649	C0028840	Ocular Hypertension	0.200275
ETS2	2114	C1458155	Mammary Neoplasms	0.209298
ETV1	2115	C0553580	Ewings sarcoma	0.201648
ETV1	2115	C0033578	Prostatic Neoplasms	0.215313
ETV4	2118	C0553580	Ewings sarcoma	0.201099
ETV4	2118	C0033578	Prostatic Neoplasms	0.205741
ETV4	2118	C1458155	Mammary Neoplasms	0.209847
ETV6	2120	C0016057	Fibrosarcoma	0.200549
ETV6	2120	C0238463	Papillary thyroid carcinoma	0.200275
ETV6	2120	C1332965	Congenital Mesoblastic Nephroma	0.201923
ETV6	2120	C0023480	Leukemia, Myelomonocytic, Chronic	0.202473
ETV6	2120	C0023467	Leukemia, Myelocytic, Acute	0.218862
ETV6	2120	C0376545	Hematologic Neoplasms	0.207418
ETV6	2120	C0023485	Precursor B-Cell Lymphoblastic Leukemia-Lymphoma	0.201923
ETV6	2120	C1961102	Precursor Cell Lymphoblastic Leukemia Lymphoma	0.258525
FOSB	2354	C0023903	Liver neoplasms	0.201099
FOSL2	2355	C0017636	Glioblastoma	0.200275
GATA1	2623	C0002395	Alzheimer's Disease	0.202407
GATA1	2623	C0023467	Leukemia, Myelocytic, Acute	0.212074
GATA1	2623	C1834582	MYELOPROLIFERATIVE SYNDROME, TRANSIENT	0.219165
GATA1	2623	C0027022	Myeloproliferative disease	0.212031
GATA1	2623	C0002871	Anemia	0.202473
GATA1	2623	C1260899	Anemia, Diamond-Blackfan	0.201923
GATA1	2623	C0678199	Dyserythropoietic anemia	0.200824
GATA1	2623	C0272278	Congenital thrombocytopenia	0.200275
GATA1	2623	C0162530	Porphyria, Erythropoietic	0.201099
GATA1	2623	C3550789	THROMBOCYTOPENIA, X-LINKED, WITH OR WITHOUT DYSERYTHROPOIETIC ANEMIA	0.6
GATA1	2623	C1839161	Thrombocytopenia, Platelet Dysfunction, Hemolysis, and Imbalanced Globin Synthesis	0.6
GATA1	2623	C0013080	Down Syndrome	0.259392
GATA1	2623	C1860788	Transient Myeloproliferative Disorder of Down Syndrome	0.200275
GATA1	2623	C0023437	Acute Basophilic Leukemia	0.200275
GRB2	2885	C0036341	Schizophrenia	0.200275
IRF1	3659	C0699791	Stomach Carcinoma	0.401374
IRF1	3659	C0038356	Stomach Neoplasms	0.200275
IRF1	3659	C0740302	5q-syndrome	0.200275
IRF2	3660	C2239176	Liver carcinoma	0.200549
REL	5966	C0003873	Rheumatoid Arthritis	0.208869
REL	5966	C0033860	Psoriasis	0.204055
REL	5966	C0019829	Hodgkin Disease	0.211705
RELA	5970	C0014474	Ependymoma	0.201099
RELA	5970	C0006118	Brain Neoplasms	0.200275
RELA	5970	C0036341	Schizophrenia	0.200275
RELA	5970	C0009375	Colonic Neoplasms	0.200275
RELA	5970	C0009319	Colitis	0.200549
RELA	5970	C0009324	Ulcerative Colitis	0.204107
RELA	5970	C1458155	Mammary Neoplasms	0.208199
RELA	5970	C0011860	Diabetes Mellitus, Non-Insulin-Dependent	0.200275
RELA	5970	C0022661	Kidney Failure, Chronic	0.200275
RELA	5970	C0011881	Diabetic Nephropathy	0.200275
STAT3	6774	C0700208	Acquired scoliosis	0.200275
STAT3	6774	C0007131	Non-Small Cell Lung Carcinoma	0.212637
STAT3	6774	C0025149	Medulloblastoma	0.204381
STAT3	6774	C0011581	Depressive disorder	0.200275
STAT3	6774	C0007137	Squamous cell carcinoma	0.22409
STAT3	6774	C0013595	Eczema	0.202473
STAT3	6774	C0033860	Psoriasis	0.202198
STAT3	6774	C0004364	Autoimmune Diseases	0.403846
STAT3	6774	C0919267	ovarian neoplasm	0.212305
STAT3	6774	C0007873	Uterine Cervical Neoplasm	0.200275
STAT3	6774	C0033578	Prostatic Neoplasms	0.218046
STAT3	6774	C0038356	Stomach Neoplasms	0.222413
STAT3	6774	C0009375	Colonic Neoplasms	0.206015
STAT3	6774	C0030297	Pancreatic Neoplasm	0.214763
STAT3	6774	C0023903	Liver neoplasms	0.20467
STAT3	6774	C0019189	Hepatitis, Chronic	0.200275
STAT3	6774	C0009324	Ulcerative Colitis	0.214899
STAT3	6774	C0004153	Atherosclerosis	0.201374
STAT3	6774	C0878544	Cardiomyopathies	0.202733
STAT3	6774	C1458155	Mammary Neoplasms	0.240748
STAT3	6774	C0011854	Diabetes Mellitus, Insulin-Dependent	0.202407
STAT3	6774	C0240635	Byzanthine arch palate	0.200275
STAT3	6774	C0235833	Congenital diaphragmatic hernia	0.200275
STAT3	6774	C0079772	T-Cell Lymphoma	0.202198
STAT3	6774	C0206180	Ki-1+ Anaplastic Large Cell Lymphoma	0.208213
STAT3	6774	C0023467	Leukemia, Myelocytic, Acute	0.207403
STAT3	6774	C3489795	Hyper-Ige Recurrent Infection Syndrome, Autosomal Dominant	0.68
STAT3	6774	C0023493	Adult T-Cell Lymphoma/Leukemia	0.200824
STAT3	6774	C0023492	Leukemia, T-Cell	0.200824
STAT3	6774	C4014795	AUTOIMMUNE DISEASE, MULTISYSTEM, INFANTILE-ONSET	0.4
STAT3	6774	C0024232	Lymphatic Metastasis	0.200275
STAT3	6774	C0993582	Arthritis, Experimental	0.28
STAT3	6774	C3887645	Job Syndrome	0.23053
STAT3	6774	C0001418	Adenocarcinoma	0.215053
STAT3	6774	C1168401	Squamous cell carcinoma of the head and neck	0.209066
STAT3	6774	C2936739	Hyper-Immunoglobulin E Syndrome, Autosomal Dominant	0.206868
TBP	6908	C0242422	Parkinsonian Disorders	0.202198
TBP	6908	C0262404	Cerebellar degeneration	0.200275
TBP	6908	C0036341	Schizophrenia	0.203231
TBP	6908	C1846707	SPINOCEREBELLAR ATAXIA 17	0.482747
TEF	7008	C0041696	Unipolar Depression	0.200275
TEF	7008	C1269683	Major Depressive Disorder	0.200549
ZBTB24	9841	C3714756	Intellectual Disability	0.200275
ZBTB24	9841	C3279748	IMMUNODEFICIENCY-CENTROMERIC INSTABILITY-FACIAL ANOMALIES SYNDROME 2	0.200275
ARPC2	10109	C0009324	Ulcerative Colitis	0.208096
SP140	11262	C0023434	Chronic Lymphocytic Leukemia	0.205913
LEF1	51176	C0009375	Colonic Neoplasms	0.203008
LEF1	51176	C0023434	Chronic Lymphocytic Leukemia	0.202198
LEF1	51176	C0036503	Sebaceous Gland Neoplasms	0.202733
ATF4	468	C0005586	Bipolar Disorder	0.205415
ATF4	468	C0036341	Schizophrenia	0.207822
CASP1	834	C0032285	Pneumonia	0.200549
CASP3	836	C0002395	Alzheimer's Disease	0.211235
CASP3	836	C0038220	Status Epilepticus	0.28
CASP3	836	C0036341	Schizophrenia	0.200275
CASP3	836	C0019189	Hepatitis, Chronic	0.200275
CASP3	836	C0009324	Ulcerative Colitis	0.200275
CASP3	836	C0007786	Brain Ischemia	0.202733
CASP3	836	C0027051	Myocardial Infarction	0.200549
CASP3	836	C0011860	Diabetes Mellitus, Non-Insulin-Dependent	0.200275
CASP3	836	C0027765	nervous system disorder	0.200275
CASP3	836	C0026936	Mycoplasma Infections	0.200275
CASP3	836	C0243026	Sepsis	0.200275
CDKN1A	1026	C0345967	Malignant mesothelioma	0.200275
CDKN1A	1026	C0024121	Lung Neoplasms	0.208473
CDKN1A	1026	C0030354	Papilloma	0.203557
CDKN1A	1026	C0005695	Bladder Neoplasm	0.211221
CDKN1A	1026	C0033578	Prostatic Neoplasms	0.224494
CDKN1A	1026	C0206667	Adrenal Cortical Adenoma	0.200275
CDKN1A	1026	C0038356	Stomach Neoplasms	0.283282
CDKN1A	1026	C0009375	Colonic Neoplasms	0.222962
CDKN1A	1026	C0025267	Multiple Endocrine Neoplasia Type 1	0.202407
CDKN1A	1026	C0279626	Squamous cell carcinoma of esophagus	0.202198
CDKN1A	1026	C0007138	Carcinoma, Transitional Cell	0.200824
CDKN1A	1026	C0021841	Intestinal Neoplasms	0.200549
CDKN1A	1026	C0035126	Reperfusion Injury	0.28
CDKN1A	1026	C0019693	HIV Infections	0.200275
CREBBP	1387	C0700208	Acquired scoliosis	0.200275
CREBBP	1387	C0149925	Small cell carcinoma of lung	0.200275
CREBBP	1387	C0175754	Agenesis of corpus callosum	0.200549
CREBBP	1387	C0005586	Bipolar Disorder	0.200275
CREBBP	1387	C0004352	Autistic Disorder	0.280549
CREBBP	1387	C0036341	Schizophrenia	0.200275
CREBBP	1387	C0014544	Epilepsy	0.200275
CREBBP	1387	C0007137	Squamous cell carcinoma	0.203282
CREBBP	1387	C0033578	Prostatic Neoplasms	0.200275
CREBBP	1387	C0240310	Hypoplasia of the maxilla	0.200275
CREBBP	1387	C0279626	Squamous cell carcinoma of esophagus	0.200549
CREBBP	1387	C0007138	Carcinoma, Transitional Cell	0.200275
CREBBP	1387	C0024301	Lymphoma, Follicular	0.200824
CREBBP	1387	C0035934	Rubinstein-Taybi Syndrome	0.709258
CREBBP	1387	C0023467	Leukemia, Myelocytic, Acute	0.6
CREBBP	1387	C0010606	Adenoid Cystic Carcinoma	0.4
CREBBP	1387	C3714756	Intellectual Disability	0.4
CREBBP	1387	C0376358	Malignant neoplasm of prostate	0.38
CREBBP	1387	C0079744	Diffuse Large B-Cell Lymphoma	0.37
CREBBP	1387	C1961102	Precursor Cell Lymphoblastic Leukemia Lymphoma	0.31
CREBBP	1387	C0005684	Malignant neoplasm of urinary bladder	0.3
CREBBP	1387	C0005695	Bladder Neoplasm	0.3
CREBBP	1387	C0011573	Endogenous depression	0.3
CREBBP	1387	C0024305	Lymphoma, Non-Hodgkin	0.3
CREBBP	1387	C0029434	Osteogenesis Imperfecta	0.3
CREBBP	1387	C0036920	Sezary Syndrome	0.3
CREBBP	1387	C0079745	Lymphoma, Large-Cell, Follicular	0.3
CREBBP	1387	C0079758	Lymphoma, Mixed-Cell, Follicular	0.3
CREBBP	1387	C0079765	Lymphoma, Small Cleaved-Cell, Follicular	0.3
CREBBP	1387	C0152013	Adenocarcinoma of lung (disorder)	0.3
CREBBP	1387	C0431350	Primary microcephaly	0.3
CREBBP	1387	C1862939	AMYOTROPHIC LATERAL SCLEROSIS 1	0.3
CREBBP	1387	C1862941	Amyotrophic Lateral Sclerosis, Sporadic	0.3
CREBBP	1387	C1864648	CHROMOSOME 16p13.3 DELETION SYNDROME, PROXIMAL	0.3
CREBBP	1387	C1956130	Lymphoma, Follicular, Grade 1	0.3
CREBBP	1387	C1956131	Lymphoma, Follicular, Grade 3	0.3
CREBBP	1387	C1956132	Lymphoma, Follicular, Grade 2	0.3
CREBBP	1387	C4025414	Radial club hand	0.3
CREBBP	1387	C4511003	Acute myeloid leukemia with t(8;16)(p11;p13) translocation	0.3
CSNK2A1	1457	C4310739	OKUR-CHUNG NEURODEVELOPMENTAL SYNDROME	0.6
CSNK2A1	1457	C3714756	Intellectual Disability	0.4
CSNK2A1	1457	C0007137	Squamous cell carcinoma	0.31
CSNK2A1	1457	C0007114	Malignant neoplasm of skin	0.3
CSNK2A1	1457	C0023493	Adult T-Cell Lymphoma/Leukemia	0.3
CSNK2A1	1457	C0037286	Skin Neoplasms	0.3
CSNK2A1	1457	C1955869	Malformations of Cortical Development	0.3
EP300	2033	C0006142	Malignant neoplasm of breast	0.62
EP300	2033	C0678222	Breast Carcinoma	0.52
EP300	2033	C1527249	Colorectal Cancer	0.52
EP300	2033	C0346647	Malignant neoplasm of pancreas	0.5
EP300	2033	C0035934	Rubinstein-Taybi Syndrome	0.4
EP300	2033	C3150941	RUBINSTEIN-TAYBI SYNDROME 2	0.4
EP300	2033	C3714756	Intellectual Disability	0.4
EP300	2033	C0079744	Diffuse Large B-Cell Lymphoma	0.37
EP300	2033	C0023467	Leukemia, Myelocytic, Acute	0.36
EP300	2033	C0009402	Colorectal Carcinoma	0.32
EP300	2033	C0007138	Carcinoma, Transitional Cell	0.31
EP300	2033	C0014170	Endometrial Neoplasms	0.31
EP300	2033	C0025202	melanoma	0.31
EP300	2033	C0279626	Squamous cell carcinoma of esophagus	0.31
EP300	2033	C0476089	Endometrial Carcinoma	0.31
EP300	2033	C1458155	Mammary Neoplasms	0.31
EP300	2033	C1961102	Precursor Cell Lymphoblastic Leukemia Lymphoma	0.31
EP300	2033	C0001973	Alcoholic Intoxication, Chronic	0.3
EP300	2033	C0005684	Malignant neoplasm of urinary bladder	0.3
EP300	2033	C0005695	Bladder Neoplasm	0.3
EP300	2033	C0007137	Squamous cell carcinoma	0.3
EP300	2033	C0009404	Colorectal Neoplasms	0.3
EP300	2033	C0010606	Adenoid Cystic Carcinoma	0.3
EP300	2033	C0014518	Toxic Epidermal Necrolysis	0.3
EP300	2033	C0028754	Obesity	0.3
EP300	2033	C0029434	Osteogenesis Imperfecta	0.3
EP300	2033	C0030297	Pancreatic Neoplasm	0.3
EP300	2033	C0038325	Stevens-Johnson Syndrome	0.3
EP300	2033	C0079772	T-Cell Lymphoma	0.3
EP300	2033	C0149925	Small cell carcinoma of lung	0.3
EP300	2033	C0152013	Adenocarcinoma of lung (disorder)	0.3
EP300	2033	C0235974	Pancreatic carcinoma	0.3
EP300	2033	C0347284	Benign tumor of pancreas	0.3
EP300	2033	C0376634	Craniofacial Abnormalities	0.3
EP300	2033	C0496956	Neoplasm of uncertain or unknown behavior of breast	0.3
EP300	2033	C0858252	Breast adenocarcinoma	0.3
EP300	2033	C1257931	Mammary Neoplasms, Human	0.3
EP300	2033	C1274933	Drug-Induced Stevens Johnson Syndrome	0.3
EP300	2033	C1319315	Adenocarcinoma of large intestine	0.3
EP300	2033	C3658301	Mycoplasma-Induced Stevens-Johnson Syndrome	0.3
EP300	2033	C3658302	Stevens-Johnson Syndrome Toxic Epidermal Necrolysis Spectrum	0.3
GSK3B	2932	C0011581	Depressive disorder	0.480275
GSK3B	2932	C0005586	Bipolar Disorder	0.421845
GSK3B	2932	C0002395	Alzheimer's Disease	0.313132
GSK3B	2932	C0036341	Schizophrenia	0.224783
GSK3B	2932	C0033578	Prostatic Neoplasms	0.208473
GSK3B	2932	C0020538	Hypertensive disease	0.28
GSK3B	2932	C0027051	Myocardial Infarction	0.280275
GSK3B	2932	C0334634	Malignant lymphoma, lymphocytic, intermediate differentiation, diffuse	0.202733
GSK3B	2932	C0011570	Mental Depression	0.207496
GSK3B	2932	C1269683	Major Depressive Disorder	0.205154
GSK3B	2932	C0525045	Mood Disorders	0.203282
PRMT1	3276	C0004096	Asthma	0.22
KPNA3	3839	C0036341	Schizophrenia	0.208697
KPNA3	3839	C0041696	Unipolar Depression	0.200275
KPNA3	3839	C0001973	Alcoholic Intoxication, Chronic	0.200275
KPNA3	3839	C1269683	Major Depressive Disorder	0.200275
PRKCA	5578	C0036341	Schizophrenia	0.32
PRKCA	5578	C1621958	Glioblastoma Multiforme	0.31
PRKCA	5578	C0002152	Alloxan Diabetes	0.3
PRKCA	5578	C0011853	Diabetes Mellitus, Experimental	0.3
PRKCA	5578	C0021841	Intestinal Neoplasms	0.3
PRKCA	5578	C0033975	Psychotic Disorders	0.3
PRKCA	5578	C0036337	Schizoaffective Disorder	0.3
PRKCA	5578	C0038433	Streptozotocin Diabetes	0.3
PRKCA	5578	C0162283	Nephrogenic Diabetes Insipidus	0.3
PRKCA	5578	C0264423	Asthma, Occupational	0.3
PRKCA	5578	C0268443	Acquired Nephrogenic Diabetes Insipidus	0.3
PRKCA	5578	C0346627	Intestinal Cancer	0.3
PRKCA	5578	C0349204	Nonorganic psychosis	0.3
PRKCA	5578	C0677501	Congenital Nephrogenic Diabetes Insipidus	0.3
PRKCA	5578	C1319315	Adenocarcinoma of large intestine	0.3
PRKCA	5578	C1563705	Nephrogenic Diabetes Insipidus, Type I	0.3
PRKCA	5578	C1563706	Nephrogenic Diabetes Insipidus, Type II	0.3
PRKCA	5578	C3542500	ADH-Resistant Diabetes Insipidus	0.3
PRKCA	5578	C0018802	Congestive heart failure	0.21
TNNT1	7138	C0026848	Myopathy	0.200275
TNNT1	7138	C1854380	NEMALINE MYOPATHY 5	0.480824
UBE2E2	7325	C0011860	Diabetes Mellitus, Non-Insulin-Dependent	0.203506
SUMO1	7341	C4082304	Oligodontia	0.4
SUMO1	7341	C0008925	Cleft Palate	0.210229
SUMO1	7341	C0008924	Cleft Lip	0.210229
NCOA3	8202	C1458155	Mammary Neoplasms	0.4
NCOA3	8202	C0678222	Breast Carcinoma	0.4
NCOA3	8202	C0006142	Malignant neoplasm of breast	0.4
NCOA3	8202	C0376358	Malignant neoplasm of prostate	0.4
NCOA3	8202	C0007131	Non-Small Cell Lung Carcinoma	0.32
NCOA3	8202	C0004114	Astrocytoma	0.32
NCOA3	8202	C0023418	leukemia	0.31
NCOA3	8202	C0033578	Prostatic Neoplasms	0.31
NCOA3	8202	C0007137	Squamous cell carcinoma	0.31
NCOA3	8202	C0205645	Adenocarcinoma, Tubular	0.3
NCOA3	8202	C0334583	Pilocytic Astrocytoma	0.3
NCOA3	8202	C0205643	Carcinoma, Cribriform	0.3
NCOA3	8202	C0334582	Fibrillary Astrocytoma	0.3
NCOA3	8202	C0334581	Gemistocytic astrocytoma	0.3
NCOA3	8202	C0334580	Protoplasmic astrocytoma	0.3
NCOA3	8202	C0334579	Anaplastic astrocytoma	0.3
NCOA3	8202	C0280785	Diffuse Astrocytoma	0.3
NCOA3	8202	C0205642	Adenocarcinoma, Oxyphilic	0.3
NCOA3	8202	C0205641	Adenocarcinoma, Basal Cell	0.3
NCOA3	8202	C0280783	Juvenile Pilocytic Astrocytoma	0.3
NCOA3	8202	C0279530	Malignant Bone Neoplasm	0.3
NCOA3	8202	C0205768	Subependymal Giant Cell Astrocytoma	0.3
NCOA3	8202	C0205644	Carcinoma, Granular Cell	0.3
NCOA3	8202	C0338070	Childhood Cerebral Astrocytoma	0.3
NCOA3	8202	C0005967	Bone neoplasms	0.3
NCOA3	8202	C0750936	Intracranial Astrocytoma	0.3
NCOA3	8202	C0750935	Cerebral Astrocytoma	0.3
NCOA3	8202	C1257931	Mammary Neoplasms, Human	0.3
NCOA3	8202	C1704230	Grade I Astrocytoma	0.3
NCOA3	8202	C0547065	Mixed oligoastrocytoma	0.3
NCOA3	8202	C0001418	Adenocarcinoma	0.3
TRIM24	8805	C0238463	Papillary thyroid carcinoma	0.6
TRIM24	8805	C2239176	Liver carcinoma	0.200549
EIF2AK3	9451	C0011854	Diabetes Mellitus, Insulin-Dependent	0.200824
EIF2AK3	9451	C0432217	Wolcott-Rallison syndrome	0.68522
EIF2AK3	9451	C0038868	Progressive supranuclear palsy	0.200275
NCOR2	9612	C0005586	Bipolar Disorder	0.202682
KEAP1	9817	C0007131	Non-Small Cell Lung Carcinoma	0.203846
KEAP1	9817	C0016978	Gallbladder neoplasm	0.202733
KDM1A	23028	C0007131	Non-Small Cell Lung Carcinoma	0.200275
KDM1A	23028	C4225229	CLEFT PALATE, PSYCHOMOTOR RETARDATION, AND DISTINCTIVE FACIAL FEATURES	0.4
KAT8	84148	C0036341	Schizophrenia	0.31
KAT8	84148	C0007194	Hypertrophic Cardiomyopathy	0.3
KAT8	84148	C0018801	Heart failure	0.3
KAT8	84148	C0018802	Congestive heart failure	0.3
KAT8	84148	C0023212	Left-Sided Heart Failure	0.3
KAT8	84148	C0235527	Heart Failure, Right-Sided	0.3
KAT8	84148	C1959583	Myocardial Failure	0.3
