# Supplementary material for: A functionally defined high-density NRF2 interactome reveals new conditional regulators of ARE transactivation
Source: Redox Biol. 2020 Aug 20;37:101686. doi: 10.1016/j.redox.2020.101686 (PMC7490560; doi:10.1016/j.redox.2020.101686)
Supplement: Multimedia component 3 [file mmc3.xml]

<?xml version="1.0" encoding="UTF-8" standalone="no"?><data:data><datasets><author>cmsand@liverpool.ac.uk</author><type>0</type><dataset><value>3</value><reason>Other (please explain)</reason><comments>LInk option Not working 

NRF2 protein-protein interaction data have been submitted to the IMEx
(http://www.imexconsortium.org) consortium through IntAct (Orchard et al., 2013) (IMEx ID:
IM-27648).
</comments></dataset></datasets></data:data>
